# Supplementary material for: A Genetically Engineered Bivalent Vaccine Coexpressing a Molecular Adjuvant against Classical Swine Fever and Porcine Epidemic Diarrhea
Source: Int J Mol Sci. 2023 Jul 26;24(15):11954. doi: 10.3390/ijms241511954 (PMC10419043; doi:10.3390/ijms241511954)
Supplement: Supplementary file 1 [file ijms-24-11954-s001.zip]

Archive with 1 entries (1 files):
- ijms-2490273-supplementary.pdf
